# Supplementary material for: Hot water extract of turmeric (Curcuma longa) prevents non-alcoholic steatohepatitis in mice by inhibiting hepatic oxidative stress and inflammation
Source: J Nutr Sci. 2018 Dec 27;7:e36. doi: 10.1017/jns.2018.27 (PMC6313422; doi:10.1017/jns.2018.27)
Supplement: Supplementary file 1 [file S2048679018000277sup.zip]

Archive with 2 entries (2 files):
- S2048679018000277sup001.doc
- S2048679018000277sup002.doc
